# Supplementary material for: Community health worker–facilitated telehealth for moderate–severe hypertension care in Kenya and Uganda: A randomized controlled trial
Source: PLoS Med. 2025 Jun 5;22(6):e1004632. doi: 10.1371/journal.pmed.1004632 (PMC12165344; doi:10.1371/journal.pmed.1004632)
Supplement: S6 File — (CSV) [file pmed.1004632.s006.csv]

age	age_ge60	male	kenya	grade2_enroll	grade3_enroll	sbp_enroll	studyarm	htncontrol_24	htncontrol_48	sevhtn_24	sevhtn_48	retained_24	retained_48	sbp_24	sbp_48	tic
63	1	1	0	1	0	164	0	1	1	0	0	1	1	114	129	0.99702380952381
41	0	1	0	1	0	133	1	1	1	0	0	1	1	128	134	0.883928571428571
59	0	0	0	0	0	151	0	0	1	0	0	0	1	130	117	0.818452380952381
65	1	0	0	1	0	161	0	1	1	0	0	0	1	121	139	0.821428571428571
63	1	0	0	0	0	145	1	0	1	0	0	0	1	142	102	0.773809523809524
57	0	1	0	0	0	136	1	1	1	0	0	1	1	128	111	0.922619047619048
50	0	0	0	0	0	127	1	1	1	0	0	1	1	115	119	1
45	0	1	0	0	1	147	0	0	0	0	1	0	0	156	156	0.607142857142857
67	1	1	0	0	0	148	1	1	1	0	0	1	1	120	109	1
46	0	0	0	0	0	151	1	1	1	0	0	1	1	127	135	1
95	1	0	0	0	0	158	0	0	0	0	1	0	0	149	157	0.145833333333333
62	1	1	0	0	1	166	0	NA	0	NA	0	0	0	NA	143	0.366071428571429
78	1	0	0	0	0	142	1	1	1	0	0	1	1	139	131	0.991071428571429
62	1	1	0	1	0	146	0	1	0	0	1	1	1	107	129	0.991071428571429
47	0	0	0	0	0	141	0	1	1	0	0	1	1	130	129	1
80	1	1	0	0	1	183	0	NA	NA	NA	NA	0	0	NA	NA	0.0892857142857143
70	1	0	0	0	1	163	0	1	1	0	0	1	1	132	121	1
48	0	1	0	0	0	152	1	1	1	0	0	1	1	137	130	0.988095238095238
44	0	0	0	1	0	139	0	1	1	0	0	1	1	109	121	0.99702380952381
55	0	1	0	0	1	151	1	1	1	0	0	1	1	116	110	1
49	0	0	0	0	0	147	0	0	0	0	0	0	0	141	151	0.261904761904762
43	0	0	0	0	1	164	1	1	1	0	0	1	1	133	139	0.964285714285714
60	1	0	0	0	0	158	1	1	1	0	0	1	1	116	118	0.985119047619048
57	0	0	0	0	0	157	1	0	1	0	0	1	1	132	133	0.970238095238095
50	0	0	0	1	0	173	1	1	1	0	0	1	1	130	127	1
76	1	1	0	0	1	217	0	1	0	0	1	1	1	136	152	0.901785714285714
55	0	1	0	0	0	142	1	1	1	0	0	1	0	127	130	0.711309523809524
70	1	0	0	1	0	167	0	1	1	0	0	1	1	130	129	0.943452380952381
72	1	0	0	1	0	169	1	1	1	0	0	1	1	118	139	0.967261904761905
43	0	0	0	0	0	147	1	0	1	0	0	1	1	140	137	1
63	1	0	0	1	0	164	0	1	1	0	0	1	1	136	117	0.958333333333333
87	1	0	0	0	0	153	0	0	1	1	0	1	1	161	139	0.669642857142857
58	0	1	0	0	1	217	1	0	1	1	0	0	1	223	139	0.633928571428571
89	1	0	0	1	0	168	0	NA	NA	NA	NA	0	0	NA	NA	0.392857142857143
51	0	0	0	1	0	148	1	1	1	0	0	1	1	138	108	1
47	0	1	0	0	1	187	0	1	1	0	0	1	1	117	123	0.922619047619048
54	0	0	0	0	0	158	0	1	0	0	0	1	1	113	146	0.907738095238095
85	1	0	0	0	1	191	1	1	0	0	0	1	1	137	143	0.991071428571429
95	1	0	0	0	0	143	1	1	NA	0	NA	1	1	135	NA	0.681547619047619
75	1	0	0	0	0	153	0	1	0	0	0	1	1	132	155	1
65	1	1	0	0	1	192	1	0	NA	1	NA	0	0	178	NA	0.455357142857143
50	0	0	0	1	0	158	1	1	1	0	0	1	1	134	128	1
51	0	0	0	0	1	169	0	1	1	0	0	1	1	137	137	0.955357142857143
60	1	0	0	1	0	175	1	1	1	0	0	1	1	138	134	0.913690476190476
61	1	1	0	0	1	181	0	1	1	0	0	1	1	138	127	0.791666666666667
65	1	0	0	1	0	173	0	1	1	0	0	1	1	130	99	1
80	1	0	0	1	0	172	1	1	1	0	0	1	1	109	112	1
49	0	1	0	0	1	197	1	NA	0	NA	1	0	1	NA	182	0.369047619047619
61	1	0	0	0	0	142	1	1	1	0	0	1	1	135	129	1
91	1	0	0	1	0	168	0	0	NA	1	NA	0	0	209	NA	0.0892857142857143
65	1	0	0	1	0	163	0	1	0	0	0	1	0	127	146	0.693452380952381
58	0	0	0	0	0	138	0	1	0	0	0	1	0	125	138	0.4375
75	1	0	0	1	0	177	0	1	1	0	0	1	1	123	132	0.910714285714286
78	1	0	0	0	1	185	1	1	1	0	0	1	0	109	135	0.886904761904762
80	1	1	0	0	1	218	1	0	1	1	0	1	0	166	132	0.776785714285714
61	1	1	0	0	0	149	0	0	1	1	0	1	0	161	131	0.616071428571429
77	1	0	0	1	0	163	1	1	1	0	0	1	1	135	131	0.973214285714286
70	1	0	0	0	0	151	1	1	1	0	0	1	1	121	132	0.988095238095238
40	0	1	0	0	0	150	1	1	1	0	0	1	0	118	137	0.967261904761905
63	1	1	0	1	0	164	0	1	1	0	0	1	0	132	125	0.854166666666667
47	0	0	0	0	1	189	0	1	0	0	0	1	0	130	156	0.729166666666667
70	1	0	0	0	0	154	0	1	0	0	1	1	0	98	172	0.854166666666667
80	1	0	0	0	0	156	0	1	1	0	0	1	1	118	139	0.976190476190476
72	1	0	0	0	0	156	1	1	1	0	0	1	1	137	129	1
84	1	0	0	0	0	151	0	1	1	0	0	1	1	136	136	1
41	0	1	0	0	0	139	1	1	1	0	0	1	1	136	139	0.961309523809524
58	0	0	0	0	0	135	1	1	1	0	0	1	1	130	122	0.961309523809524
64	1	1	0	0	0	136	0	1	1	0	0	1	0	135	129	0.791666666666667
60	1	0	0	0	1	188	0	0	1	1	0	0	1	188	108	0.818452380952381
60	1	1	0	0	1	181	1	1	1	0	0	1	1	130	130	0.928571428571429
51	0	0	0	0	0	154	1	1	1	0	0	1	1	134	137	0.797619047619048
82	1	0	0	0	1	211	0	1	0	0	0	1	1	118	140	0.883928571428571
72	1	0	0	1	0	154	1	1	1	0	0	1	0	139	133	0.696428571428571
66	1	1	0	0	0	148	0	1	1	0	0	1	1	138	137	0.994047619047619
64	1	0	0	0	0	131	0	1	1	0	0	1	0	113	133	0.782738095238095
66	1	0	0	0	1	188	1	1	1	0	0	1	1	138	136	0.755952380952381
69	1	1	0	1	0	178	0	1	0	0	1	1	0	115	172	0.604166666666667
49	0	0	0	0	1	183	0	1	1	0	0	1	1	115	139	0.880952380952381
50	0	0	0	0	0	144	1	1	1	0	0	1	1	137	117	1
56	0	0	0	1	0	178	0	1	0	0	0	0	0	138	143	0.357142857142857
67	1	1	0	0	0	145	1	1	0	0	0	0	0	138	148	0.133928571428571
70	1	0	0	0	0	132	0	0	NA	0	NA	0	0	138	NA	0.467261904761905
72	1	1	0	0	1	183	1	1	1	0	0	1	0	128	131	0.738095238095238
73	1	0	0	0	1	209	0	1	1	0	0	1	0	122	134	0.62797619047619
62	1	0	0	1	0	164	0	1	1	0	0	1	1	120	137	1
50	0	0	0	0	0	157	1	1	1	0	0	1	0	134	138	0.732142857142857
60	1	0	0	1	0	168	1	1	1	0	0	1	0	130	136	0.738095238095238
51	0	1	0	0	0	141	0	0	1	0	0	1	0	151	133	0.87797619047619
60	1	0	0	0	1	191	1	1	1	0	0	1	1	136	138	0.907738095238095
60	1	0	0	1	0	164	0	0	NA	1	NA	0	0	174	NA	0.169642857142857
68	1	0	0	1	0	160	0	0	NA	1	NA	0	0	161	NA	0.169642857142857
72	1	1	0	0	1	192	1	0	NA	0	NA	1	0	149	NA	0.616071428571429
60	1	0	0	0	1	172	1	1	1	0	0	1	1	132	126	1
80	1	1	0	0	0	157	0	1	0	0	0	1	0	118	140	0.601190476190476
41	0	0	0	1	0	163	1	1	1	0	0	1	1	136	138	0.991071428571429
50	0	0	0	0	0	152	1	1	1	0	0	1	1	122	127	0.913690476190476
56	0	1	0	0	0	157	0	0	1	1	0	1	0	161	132	0.851190476190476
78	1	1	0	1	0	160	0	1	0	0	0	1	0	126	147	0.455357142857143
78	1	0	0	1	0	179	0	1	0	0	0	1	0	121	139	0.604166666666667
82	1	1	0	0	1	187	0	0	NA	1	NA	0	0	175	NA	0.136904761904762
75	1	0	1	0	0	150	0	1	1	0	0	0	0	139	134	0.0863095238095238
64	1	0	1	0	1	189	1	1	1	0	0	1	1	135	121	1
80	1	1	1	1	0	162	0	0	0	1	1	0	0	175	165	0.342261904761905
69	1	0	1	0	0	149	1	1	1	0	0	1	1	124	138	1
70	1	1	1	0	0	159	1	1	1	0	0	1	1	127	133	1
42	0	0	1	1	0	146	0	0	0	1	1	0	0	164	150	0.101190476190476
49	0	1	1	0	0	153	0	0	0	0	0	1	1	146	139	0.994047619047619
77	1	0	1	1	0	166	0	0	0	0	0	0	0	147	145	0.360119047619048
48	0	0	1	0	0	148	0	1	1	0	0	1	1	129	123	0.875
44	0	0	1	1	0	153	1	1	1	0	0	1	0	106	127	0.87797619047619
60	1	1	1	1	0	155	0	0	0	0	0	0	0	134	151	0.357142857142857
57	0	1	1	0	0	144	1	1	1	0	0	1	1	136	136	0.916666666666667
70	1	0	1	0	0	149	0	1	1	0	0	0	0	127	138	0.0863095238095238
66	1	1	1	0	0	148	1	1	1	0	0	1	1	134	136	0.880952380952381
58	0	1	1	1	0	146	1	1	1	0	0	1	1	139	135	0.94047619047619
65	1	0	1	0	0	155	0	0	0	1	0	0	0	174	153	0.0892857142857143
71	1	1	1	1	0	172	0	0	0	1	0	0	0	200	145	0.0892857142857143
42	0	1	1	1	0	151	0	0	0	1	0	0	0	143	144	0.205357142857143
70	1	1	1	0	0	151	1	0	1	1	0	1	1	160	139	0.973214285714286
58	0	1	1	0	0	150	0	0	0	1	0	1	1	160	144	0.797619047619048
46	0	0	1	1	0	161	1	0	1	0	0	1	1	130	106	1
43	0	1	1	0	0	139	1	1	1	0	0	1	1	133	126	0.99702380952381
76	1	0	1	0	0	149	1	0	1	0	0	1	1	156	136	0.970238095238095
66	1	0	1	0	0	149	1	0	0	0	0	0	1	153	147	0.550595238095238
48	0	1	1	0	0	148	1	1	1	0	0	1	1	132	133	1
85	1	1	1	0	1	184	0	1	1	0	0	1	1	117	132	1
70	1	1	1	0	0	150	0	1	1	0	0	1	0	133	139	0.285714285714286
64	1	0	1	0	1	193	0	1	1	0	0	1	1	128	136	0.99702380952381
60	1	0	1	1	0	136	0	0	0	0	0	0	0	139	143	0.0446428571428571
49	0	0	1	1	0	120	0	0	NA	1	NA	0	0	142	NA	0.101190476190476
80	1	0	1	1	0	172	1	1	1	0	0	1	1	107	106	1
75	1	0	1	0	0	142	1	1	1	0	0	1	1	130	135	1
59	0	0	1	1	0	160	1	1	1	0	0	1	1	124	111	1
68	1	0	1	1	0	174	0	1	1	0	0	1	1	129	120	0.979166666666667
96	1	1	1	1	0	177	0	1	1	0	0	1	1	108	131	1
53	0	0	1	0	0	143	0	1	1	0	0	1	1	136	135	1
72	1	0	1	0	0	142	1	1	1	0	0	1	1	137	137	0.99702380952381
54	0	0	1	1	0	136	0	0	1	0	0	1	1	122	106	0.93452380952381
63	1	1	1	0	1	189	1	1	1	0	0	1	1	139	139	1
46	0	0	1	1	0	149	1	1	1	0	0	1	1	133	127	1
57	0	0	1	0	1	205	0	0	0	1	0	0	1	184	130	0.636904761904762
44	0	0	1	1	0	157	1	1	1	0	0	1	1	119	128	0.985119047619048
50	0	1	1	1	0	164	0	1	0	0	0	1	1	135	147	0.955357142857143
60	1	0	1	0	0	142	0	1	0	0	0	1	1	126	130	0.5625
52	0	0	1	0	0	142	1	1	1	0	0	1	1	118	117	1
59	0	0	1	0	0	144	0	0	1	0	0	1	1	142	131	1
45	0	0	1	1	0	174	0	0	0	0	0	0	0	146	145	0.0892857142857143
57	0	0	1	0	0	145	0	0	1	0	0	0	0	146	128	0.0892857142857143
66	1	0	1	0	0	146	1	1	1	0	0	1	1	133	131	0.946428571428571
50	0	0	1	0	0	143	0	0	0	1	1	0	1	154	171	0.380952380952381
48	0	1	1	1	0	153	0	0	0	0	0	0	0	134	139	0.163690476190476
56	0	0	1	0	0	148	1	1	1	0	0	1	1	121	133	0.994047619047619
50	0	0	1	0	0	137	1	0	0	0	0	0	0	127	131	0.678571428571429
74	1	0	1	1	0	170	0	0	1	0	0	1	1	140	137	1
73	1	1	1	0	1	186	1	NA	NA	NA	NA	0	0	NA	NA	0.324404761904762
75	1	0	1	0	1	182	0	0	0	0	1	1	1	135	167	0.758928571428571
75	1	0	1	0	1	182	0	0	0	0	0	1	1	148	153	0.931547619047619
63	1	0	1	0	0	142	0	0	0	0	0	1	1	139	140	0.675595238095238
72	1	0	1	0	1	194	1	1	NA	0	NA	1	0	100	NA	0.55952380952381
71	1	1	1	0	1	216	1	1	1	0	0	1	1	121	139	0.919642857142857
96	1	0	1	0	0	151	1	1	1	0	0	1	1	131	139	0.955357142857143
60	1	0	1	0	1	186	1	0	0	0	1	1	1	148	176	0.916666666666667
77	1	0	1	0	1	181	0	0	NA	0	NA	1	0	147	NA	0.895833333333333
46	0	0	1	0	0	158	0	0	1	1	0	0	1	150	118	0.419642857142857
52	0	0	1	0	0	146	0	1	0	0	0	1	1	126	135	0.943452380952381
50	0	0	1	0	0	150	1	1	1	0	0	1	1	121	139	0.922619047619048
72	1	0	1	0	0	142	1	1	1	0	0	1	1	111	133	0.958333333333333
69	1	0	1	0	0	147	0	1	0	0	0	0	0	131	144	0.574404761904762
55	0	0	1	0	0	145	1	0	1	0	0	1	1	146	129	0.970238095238095
68	1	0	1	0	1	163	1	0	1	0	0	1	1	136	135	0.952380952380952
40	0	0	1	1	0	144	1	0	1	1	0	1	1	137	132	0.889880952380952
70	1	0	1	0	0	150	0	1	1	0	0	0	0	116	121	0.178571428571429
43	0	0	1	0	0	141	1	1	1	0	0	1	1	120	117	0.803571428571429
79	1	0	1	0	0	155	0	0	0	1	1	0	0	221	188	0.175595238095238
48	0	0	1	0	0	142	1	0	1	1	0	1	1	144	123	0.988095238095238
50	0	0	1	0	0	149	1	1	1	0	0	1	1	127	116	1
78	1	1	1	0	1	200	1	0	1	1	0	0	0	186	138	0.31547619047619
72	1	1	1	0	1	213	0	0	0	1	1	0	0	202	180	0.0476190476190476
62	1	0	1	0	1	179	1	1	1	0	0	1	1	117	107	1
67	1	1	1	1	0	150	1	0	0	0	0	1	1	134	149	0.991071428571429
70	1	0	1	0	1	179	1	1	1	0	0	1	1	130	131	0.988095238095238
46	0	1	1	0	1	168	0	0	0	1	1	0	0	163	207	0.0505952380952381
65	1	1	1	0	0	146	1	1	1	0	0	1	1	132	138	1
56	0	0	1	0	0	148	1	1	1	0	0	1	1	138	139	0.910714285714286
70	1	0	1	1	0	179	0	1	1	0	0	1	1	138	124	0.913690476190476
64	1	0	1	1	0	169	1	1	1	0	0	1	1	120	121	1
55	0	0	1	1	0	171	0	1	1	0	0	1	1	125	130	0.860119047619048
75	1	0	1	0	1	188	1	1	1	0	0	1	1	121	128	1
77	1	0	1	1	0	168	1	1	1	0	0	1	1	96	109	0.943452380952381
58	0	1	1	1	0	169	0	1	1	0	0	1	1	119	128	0.979166666666667
44	0	0	1	1	0	144	1	0	1	0	0	1	1	129	114	0.967261904761905
48	0	0	1	1	0	162	0	0	0	0	0	1	1	131	134	1
52	0	0	1	0	0	151	1	1	0	0	0	1	1	134	145	0.985119047619048
45	0	0	1	0	1	165	0	0	0	1	0	1	1	140	124	0.895833333333333
52	0	0	1	0	1	188	0	0	0	1	0	0	0	172	155	0.532738095238095
60	1	0	1	1	0	155	0	0	0	1	1	0	0	167	142	0.0863095238095238
72	1	0	1	0	1	187	1	0	0	0	0	0	0	140	140	0.169642857142857
60	1	0	1	0	0	146	1	1	1	0	0	1	1	117	123	1
45	0	0	1	0	0	142	0	0	0	0	0	0	0	151	139	0.0892857142857143
60	1	0	1	1	0	167	0	1	NA	0	NA	1	1	114	NA	0.854166666666667
