# Supplementary material for: Community health worker–facilitated telehealth for moderate–severe hypertension care in Kenya and Uganda: A randomized controlled trial
Source: PLoS Med. 2025 Jun 5;22(6):e1004632. doi: 10.1371/journal.pmed.1004632 (PMC12165344; doi:10.1371/journal.pmed.1004632)
Supplement: S7 File — (XLSX) [file pmed.1004632.s007.xlsx]

## Sheet: Sheet1
variable name	value labels	description
age	integer	Age in years
age_ge60	0: age <60, 1: age >=60	binary variable for age <60 or >=60 years
male	1:Male, 0:Female	Sex (male or female)
kenya	1:Kenya, 0:Uganda	country indicator (Kenya or Uganda)
grade2_enroll	1: enrollment blood pressure grade 2 hypertension (159-179/100-109 mmHg); 0: enrollment blood pressure not grade 2	indicator variable for whether enrollment blood pressure (BP) is grade 2 in severity
grade3_enroll	1: enrollment blood pressure grade 3 hypertension (>=180/110 mmHg); 0: enrollment blood pressure not grade 3	indicator variable for whether enrollment blood pressure is grade 3 in severity
sbp_enroll	integer	systolic blood pressure (SBP) at enrollment, taking mean of 2nd and 3rd measures, in mmHg
studyarm	1:Intervention, 0:Control	Randomization arm
htncontrol_24	1:controlled, 0:uncontrolled	blood pressure control (<140/90 mmHg) at week 24
htncontrol_48	1:controlled, 0:uncontrolled	blood pressure control (<140/90 mmHg) at week 24
sevhtn_24	1:BP >=160/100, 0:BP<160/100	moderate-severe uncontrolled hypertension (>=160/100 mmHg) at week 24
sevhtn_48	1:BP >=160/100, 0:BP<160/100	moderate-severe uncontrolled hypertension (>=160/100 mmHg) at week 48
retained_24	1:retained, 0:not retained	retention in care at week 24, defined as not late for most recent scheduled appointment by >=30 days
retained_48	1:retained, 0:not retained	retention in care at week 48, defined as not late for most recent scheduled appointment by >=30 days
sbp_24	integer	systolic blood pressure (SBP) at week 24, taking mean of 2nd and 3rd measures, in mmHg
sbp_48	integer	systolic blood pressure (SBP) at week 48, taking mean of 2nd and 3rd measures, in mmHg
tic	numeric	Proportion of time adherent to visit schedules, range 0-1
